# Supplementary material for: Long-Term Nightshift Work and Breast Cancer Risk: An Updated Systematic Review and Meta-Analysis with Special Attention to Menopausal Status and to Recent Nightshift Work
Source: Cancers (Basel). 2021 Nov 26;13(23):5952. doi: 10.3390/cancers13235952 (PMC8657038; doi:10.3390/cancers13235952)
Supplement: Supplementary file 1 [file cancers-13-05952-s001.zip]

Archive with 1 entries (1 files):
- cancers-1430620-supplementary.pdf
